# Supplementary material for: An Overview of Nutritional Interventions in Inflammatory Bowel Diseases
Source: Nutrients. 2024 Sep 10;16(18):3055. doi: 10.3390/nu16183055 (PMC11435346; doi:10.3390/nu16183055)
Supplement: Supplementary file 1 [file nutrients-16-03055-s001.zip]

Archive with 1 entries (1 files):
- nutrients-3162235-supplementary.pdf
